# Supplementary material for: Response Surface Methodology to Optimize the Isolation of Dominant Volatile Compounds from Monofloral Greek Thyme Honey Using SPME-GC-MS
Source: Molecules. 2021 Jun 12;26(12):3612. doi: 10.3390/molecules26123612 (PMC8231491; doi:10.3390/molecules26123612)
Supplement: Supplementary file 1 [file molecules-26-03612-s001.zip]

Archive with 1 entries (1 files):
- molecules-1250670-supplementary.pdf
